# Supplementary material for: Associations between Adverse Childhood Experiences and Obesity in a Developing Country: A Cross-Sectional Study among Middle-Aged and Older Chinese Adults
Source: Int J Environ Res Public Health. 2022 Jun 2;19(11):6796. doi: 10.3390/ijerph19116796 (PMC9180433; doi:10.3390/ijerph19116796)
Supplement: Supplementary file 1 [file ijerph-19-06796-s001.zip]

Archive with 1 entries (1 files):
- ijerph-1726684-supplementary.pdf
